# Supplementary material for: ClpP/ClpX deficiency impairs mitochondrial functions and mTORC1 signaling during spermatogenesis
Source: Commun Biol. 2023 Oct 5;6:1012. doi: 10.1038/s42003-023-05372-2 (PMC10556007; doi:10.1038/s42003-023-05372-2)
Supplement: Supplementary file 4 — Supplementary data 1 [file 42003_2023_5372_MOESM4_ESM.xlsx]

## Sheet: Fig.1 Testis vs body weight qua
	weight				weight				weight
WT	body	testis	T/B ratio	ClpP cKO	weight	testis	T/B ratio	ClpX cKO	weight	testis	T/B ratio
G605	26.2	0.1215	0.0046374	L93	24.3	0.04305	0.0017716	L678	23.2	0.03935	0.00169612
C672	25.1	0.10415	0.0041494	L95	25.2	0.05685	0.00225595	L681	24.6	0.04685	0.00190447
G326	25.6	0.1184	0.004625	L96	24.8	0.06025	0.00242944	L852	25.8	0.05025	0.00194767
I208	23.3	0.0887	0.00380687	N995	26.1	0.03485	0.00133525	P734	26.1	0.04485	0.00171839
K483	23.5	0.07745	0.00329574	T704	23.9	0.03335	0.0013954	P736	23.9	0.03435	0.00143724
K485	24.8	0.1063	0.00428629	T709	25.8	0.0562	0.00217829	X604	25.3	0.0525	0.0020751
		Mean	0.00413345				0.00189432				0.0017965
		SD	0.000470392				0.000423145				0.000207113
		SEM	0.000192037				0.000172748				8.45535e-05
		t-test	1.29519e-05				1.36526e-06
			WT	ClpP Cko	ClpX cKO
			0.00413345	0.00189432	0.0017965
		body weight t-test
		0.657881		0.921224

## Sheet: Fig.1 Western blot quantificati
	control	clpp-cko	clpx-cko					control	clpp-cko	clpx-cko									SD	SEM
clpp	36074.4	1138.04	45846.4					0.665526	0.0246661	1.22997								Control	0.0932374	0.0538307
clpx	31391.6	45047.7	1372.66				CLPP	0.858323	0.0849942	0.98877								ClpP cKO	0.0271196	0.0156575
β-tubulin	54204.3	46137.8	37274.3					0.86795	0.0307465	0.957082								ClpX cKO	0.121861	0.0703567
								Control	ClpP cKO	ClpX cKO
	wt2	clpp-cko	clpx-cko				ClpP mean	0.797267	0.0468023	1.05861
clpp	58501.4	5453.04	55885
clpx	53911.8	68866.3	3426.1					0.579135	0.976373	0.0368259								Control	0.095434	0.0550988
Histone H3	68157.8	64157.8	56519.7				CLPX	0.790985	1.07339	0.0606178								ClpP cKO	0.106804	0.0616632
								0.59948	0.814471	0.0570947								ClpX cKO	0.0104843	0.00605314
	WT	clpp-cko	clpx-cko
clpp	48725	1005.01	47903.9					Control	ClpP cKO	ClpX cKO
clpx	33653.6	26622.6	2857.71				ClpX mean	0.656533	0.954745	0.0515128
Histone H3	56138	32687	50052.1

## Sheet: Fig.2 SG_SC_Diameter quantifica
	CLPP-WT（12）			CLPP-CKO（12）			CLPX-WT(12)			CLPX-CKO(12)
Diameter(um)	SG	SC	Diameter(um)	SG	SC	Diameter(um)	SG	SC	Diameter(um)	SG	SC
289	55	270	246	59	124	269	73	262	124	28	0
261	56	229	231	47	82	284	54	278	129	31	2
238	45	243	219	66	122	294	89	292	137	25	2
232	63	236	207	61	134	216	47	258	122	24	5
271	64	261	203	54	79	236	64	263	124	37	0
247	69	222	219	46	108	265	68	240	116	18	0
259	49	236	196	63	126	272	63	245	132	24	7
235	57	212	231	81	143	251	59	236	116	29	0
253	69	253	191	72	159	267	75	273	155	68	0
227	42	228	180	70	92	283	82	290	140	65	6
256	63	248	196	51	109	242	61	254	117	27	0
250	73	262	213	62	114	237	67	246	124	25	0

## Sheet: Fig.3 Apoptotic cells
	ClpP WT			ClpP cKO					ClpX WT			ClpX cKO
	apoptotic cell	spermatocytes	apoptotic ratio	apoptotic cell	spermatocytes	apoptotic ratio			apoptotic cell	spermatocytes	apoptotic ratio	apoptotic cell	spermatocytes	apoptotic ratio
	12	106	11.3208	45	78	57.6923			10	139	7.19424	29	43	67.4419
	3	88	3.40909	53	68	77.9412			6	116	5.17241	35	57	61.4035
	15	124	12.0968	42	66	63.6364			12	147	8.16327	37	66	56.0606
	2	103	1.94175	31	83	37.3494			5	125	4	35	69	50.7246
	12	116	10.3448	34	65	52.3077			15	86	17.4419	29	52	55.7692
	0	121	0	38	70	54.2857			3	104	2.88462	36	40	90
	8	114	7.01754	36	67	53.7313			11	113	9.73451	40	54	74.0741
	6	74	8.10811	51	55	92.7273			9	99	9.09091	25	73	34.2466
	11	98	11.2245	56	81	69.1358			14	126	11.1111	28	48	58.3333
	7	135	5.18519	37	74	50			10	108	9.25926	26	41	63.4146
	11	121	9.09091	52	60	86.6667			9	84	10.7143	43	77	55.8442
	5	101	4.9505	49	58	84.4828			14	111	12.6126	44	56	78.5714
	11	122	9.01639	53	73	72.6027			6	134	4.47761	39	75	52
	3	105	2.85714	33	81	40.7407			7	127	5.51181	33	49	67.3469
	14	113	12.3894	29	75	38.6667			11	132	8.33333	26	46	56.5217
	2	126	1.5873	51	64	79.6875			13	125	10.4	33	46	71.7391
	6	83	7.22892	34	58	58.6207			4	117	3.4188	21	51	41.1765
	9	91	9.89011	52	70	74.2857			19	141	13.4752	23	55	41.8182
	13	116	11.2069	41	76	53.9474			5	119	4.20168	38	71	53.5211
	8	93	8.60215	48	62	77.4194			2	133	1.50376	34	63	53.9683
	ttst
	1.23621e-18								1.03784e-15

## Sheet: Fig.4 Spermatocytes meiotic sta
	meiotic stages of spermaogenesis
	Control			ClpP cKO			ClpX cKO
	1st	2nd	3rd	1st	2nd	3rd	1st	2nd	3rd
L	0.069	0.081	0.076	0.276	0.236	0.215	0.316	0.284	0.295
Z	0.113	0.098	0.157	0.394	0.357	0.331	0.414	0.399	0.371
P	0.411	0.427	0.495	0.204	0.202	0.252	0.142	0.212	0.192
D	0.407	0.394	0.272	0.126	0.205	0.202	0.128	0.105	0.142
											t-test analysis
												P value	Mean of Control	Mean of ClpP cKO	Difference	SE of difference
				Control	n=163					L	***	0.000788	7.533	24.23	-16.7	1.823
				ClpP CKO	n=132					Z	***	0.000728	12.27	36.07	-23.8	2.545
				ClpX CKO	n=117					P	**	0.0018	44.43	21.93	22.5	3.05
										D	*	0.023005	35.77	17.77	18	5.017
												P value	Mean of Control	Mean of ClpX cKO	Difference	SE of difference
										L	***	2.4e-05	7.533	29.83	-22.3	1.001
										Z	***	0.000234	12.27	39.47	-27.2	2.173
										P	**	0.001374	44.43	18.2	26.23	3.311
										D	**	0.006303	35.77	12.5	23.27	4.433
		MLH1 foci number				spermatocytes with incomplete synapsis
		Control	ClpP CKO	ClpX CKO		Control			ClpP CKO			ClpX CKO
		28	7	3		0.05	0	0.1	0.3	0.4	0.25	0.4	0.6	0.65
		25	12	0		mean			mean			mean
		24	6	6		0.05			0.316667			0.55
		33	13	2
		26	8	0			0.00718233	**		0.00360223	**		0.0572352	ns
		20	5	3
		22	17	4
		34	11	1
		23	4	10
		28	15	7				Control	n=60
		21	13	5				ClpP CKO	n=60
		23	10	3				ClpX CKO	n=60
		19	11	7
		27	6	2
		31	9	0
		22	3	0
		24	8	3
		35	10	6
		26	13	7
		29	12	9
		20	8	6
		19	4	8
		24	2	4
		18	8	5
		27	9	2
		21	14	0
		t-test
		6.74148e-18	1.82469e-06	1.0808e-24

## Sheet: Fig.5 TRF1 foci_tubulin stainin
															TRF1 foci detached with nuclear membrane in the middle layer
		Failed telomere-NE attachment
		Control			ClpP CKO			ClpX CKO							Control	ClpP CKO	ClpX CKO
		0.025	0	0.075	0.275	0.175	0.225	0.325	0.375	0.25					0	4	8
		mean			mean			mean							1	9	10
		0.0333333			0.225			0.316667							0	3	6
															0	3	4
		Ctrl & ClpP CKO			Ctrl & ClpX CKO			ClpP vs ClpX							0	5	2
	T-TEST	0.00618454	**		0.00262855	**		0.119393	ns						1	3	12
															0	0	11
															0	2	11
															1	4	4
															0	6	5
															1	3	3
															0	5	5
		alpha-tubulin defecient expression ratio													2	9	10
		Control			ClpP CKO			ClpX CKO							0	0	6
		0	0	0.1	0.3	0.4	0.3	0.6	0.7	0.7					0	3	2
		mean			mean			mean							1	0	0
		0.0333333			0.333333			0.666667							0	5	2
															0	7	1
		Ctrl & ClpP CKO			Ctrl & ClpX CKO			ClpP vs ClpX							1	6	2
	T-TEST	0.00312559	**		0.000177551	**		0.00211065	**						2	7	1
															0	6	3
															0	8	0

## Sheet: Fig.6 JC-1 and ROS level
	mitochondrial JC-1 red/green fluorescence intensity ratio of spermatocytes					ROS level of spermatocytes
	Control	ClpP CKO	ClpX CKO			Control	ClpP CKO	ClpX CKO
	0.726	0.436	0.217			0.726	0.436	0.217
	0.397	0.093	0.172			0.397	0.093	0.172
	0.512	0.529	0.029			0.512	0.529	0.029
	0.381	0.143	0.143			0.381	0.143	0.143
	0.279	0.182	0.082			0.279	0.182	0.082
	0.527	0.146	0.116			0.527	0.146	0.116
	0.386	0.128	0.128			0.386	0.128	0.128
	0.285	0.267	0.467			0.285	0.267	0.467
	0.309	0.392	0.292			0.309	0.392	0.292
	0.573	0.097	0.087			0.573	0.097	0.087
	0.568	0.138	0.148			0.568	0.138	0.148
	0.674	0.033	0.133			0.674	0.033	0.133
	0.712	0.294	0.094			0.712	0.294	0.094
	0.569	0.027	0.147			0.569	0.027	0.147
	0.384	0.241	0.281			0.384	0.241	0.281
	0.262	0.179	0.151			0.262	0.179	0.151
	0.205	0.346	0.254			0.205	0.346	0.254
	0.289	0.063	0.087			0.289	0.063	0.087
	0.543	0.407	0.267			0.543	0.407	0.267
	0.412	0.086	0.056			0.412	0.086	0.056
Mean	0.44965	0.16755
SD	0.153579	0.100573
SEM	0.0343414	0.0224888
T-TEST	6.31633e-08

## Sheet: Fig.6 Mitochondrion quantificat
	Mito. Long/short rate
	Control		ClpP CKO		ClpX CKO
	SG	SC	SG	SC	SG	SC
	2.88372	2.46612	1.40698	1.54128	1.44807	1.89765
	1.53176	1.46253	1.09732	1.14579	1.75482	2.36547
	1.41869	4.71231	2.6044	1.63124	1.29365	1.02489
	1.68065	3.02541	1.12745	1.21478	1.23891	1.85467
	1.5	1.78142	1.22432	2.02489	1.45161	1.32354
	1.67426	4.18766	1.04729	1.14766	1.33028	1.63217
	1.23323	2.45333	1.87145	1.85246	1.03145	1.85744
	1.25392	2.10478	1.34568	2.11452	1.24569	1.65489
	1.98246	1.41722	1.57812	1.93657	2.14573	1.35641
	1.47865	1.86347	1.47873	1.88546	1.02548	1.28574
	Ctrl SG	Ctrl SC	Clpp cko SG	Clpp cko SC	Clpx cko SG	Clpx cko SC
Mean	1.66373	2.54743	1.47817	1.64946	1.39657	1.62529
SD	0.456307	1.06423	0.444277	0.352567	0.320764	0.369946
SEM	0.144297	0.33654	0.140493	0.111491	0.101434	0.116987
	Mito. Quantity
	Control		ClpP CKO		ClpX CKO
	SG	SC	SG	SC	SG	SC
	9	23	5	12	5	4
	5	25	8	11	8	9
	7	19	5	7	5	7
	8	18	6	15	9	6
	8	21	7	17	7	8
	7	16	5	11	5	5
	6	19	7	13	7	12
	8	15	6	9	6	16
	7	13	5	12	7	14
	5	14	7	16	5	12
			8.0731e-05
	0.117067		0.00130702	**
	0.344661		0.0781712

## Sheet: Fig.8 Rapamycin rescue slides
	Percentage of seminiferous tubules with spermatozoon
	ClpP cKO+vehicle	ClpP cKO+rapamycin	ClpX cKO+vehicle	ClpX cKO+rapamycin
	0.0454	0.39	0.0526	0.43
	0.0667	0.4368	0	0.4583
	0.0718	0.3333	0.0417	0.3333

## Sheet: Fig.8 western blot quantificati
				ClpP WT	ClpP CKO+vehicle	ClpP CKO+Rapa	ClpX WT	ClpX CKO+vehicle	ClpX CKO+Rapa
			p-mTOR	5572.03	33840.8	3147.84	8124.74	25700.2	6021.88
			mTOR	10881	27682.7	4095.15	7842.35	22470.9	6058.93
			P-S6K	13186.7	29224.9	18445.5	15566.5	17337.2	23442.9
			S6K	24894.7	36171.9	29963.6	25061.1	28028.8	29951.9
			P-S6	17915	31706.1	5576.81	28448.8	32601.1	10571.8
			S6	24035.1	25518.5	23382.6	28376.8	20602.1	17732.3
			P-4EBP1	8557.33	37732.6	31471.5	8136.67	31896	28504.1
			4EBP1	11934.8	21334.7	18853.4	14700.6	23926.4	26889.6
				ClpP WT	ClpP CKO+vehicle	ClpP CKO+Rapa	ClpX WT	ClpX CKO+vehicle	ClpX CKO+Rapa
			P-mtor/mtor	0.512088	1.22245	0.768675	1.03601	1.14371	0.993885
				ClpP WT	ClpP CKO+vehicle	ClpP CKO+Rapa	ClpX WT	ClpX CKO+vehicle	ClpX CKO+Rapa
			P-S6/S6	0.745369	1.24247	0.238503	1.00254	1.58242	0.596187
				ClpP WT	ClpP CKO+vehicle	ClpP CKO+Rapa	ClpX WT	ClpX CKO+vehicle	ClpX CKO+Rapa
			P-S6K/S6K	0.529697	0.807946	0.615598	0.621143	0.618549	0.782682
				ClpP WT	ClpP CKO+vehicle	ClpP CKO+Rapa	ClpP WT	ClpP CKO+vehicle	ClpP CKO+Rapa
			P-4EBP1/4EBP	0.717009	1.76861	1.66927	0.553493	1.33309	1.06004

[truncated: 2 more sheets: Fig. S2 CLPP-Strs8-cre, Fig. S2 CLPX-Strs8-cre]
